# Supplementary material for: FK506-Binding Protein 11 Is a Novel Plasma Cell-Specific Antibody Folding Catalyst with Increased Expression in Idiopathic Pulmonary Fibrosis
Source: Cells. 2022 Apr 14;11(8):1341. doi: 10.3390/cells11081341 (PMC9027113; doi:10.3390/cells11081341)
Supplement: Supplementary file 1 [file cells-11-01341-s001.zip]

Archive with 1 entries (1 files):
- cells-1604632-supplementary.pdf
